# Supplementary material for: Comparative Analysis of Two Methods for the Detection of EGFR Mutations in Plasma Circulating Tumor DNA from Lung Adenocarcinoma Patients
Source: Cancers (Basel). 2019 Jun 10;11(6):803. doi: 10.3390/cancers11060803 (PMC6627967; doi:10.3390/cancers11060803)
Supplement: Supplementary file 1 [file cancers-11-00803-s001.zip]

Archive with 6 entries (4 files):
- cancers-508922-supp-online/
- cancers-508922-supp-online/cancers-508922-supp/
- cancers-508922-supp-online/cancers-508922-supp/Figure S1 PFS.tif
- cancers-508922-supp-online/cancers-508922-supp/Figure S2 OS.tif
- cancers-508922-supp-online/cancers-508922-supp/Figure S3.tif
- cancers-508922-supp-online/cancers-508922-supp/Table S1.doc
